# Supplementary material for: Therapeutic Role of Pharmacological Chaperones in Lysosomal Storage Disorders: A Review of the Evidence and Informed Approach to Reclassification
Source: Biomolecules. 2023 Aug 7;13(8):1227. doi: 10.3390/biom13081227 (PMC10452329; doi:10.3390/biom13081227)
Supplement: Supplementary file 1 [file biomolecules-13-01227-s001.zip]

Archive with 1 entries (1 files):
- biomolecules-2489010-supplementary.pdf
